# Supplementary material for: Sol-Gel Synthesis of the Double Perovskite Sr2FeMoO6 by Microwave Technique
Source: Materials (Basel). 2021 Jul 12;14(14):3876. doi: 10.3390/ma14143876 (PMC8305548; doi:10.3390/ma14143876)
Supplement: Supplementary file 1 [file materials-14-03876-s001.zip]

Archive with 1 entries (1 files):
- materials-1239220-SI.pdf
